# Supplementary material for: Development and Application of Healthiness Indicators for Commercial Establishments That Sell Foods for Immediate Consumption
Source: Foods. 2021 Jun 21;10(6):1434. doi: 10.3390/foods10061434 (PMC8235135; doi:10.3390/foods10061434)
Supplement: Supplementary file 1 [file foods-10-01434-s001.zip]

Archive with 1 entries (1 files):
- foods-1244288-supplementary.pdf
